# Supplementary material for: Train-Time and Test-Time Computation in Large Language Models for Error Detection and Correction in Electronic Medical Records: A Retrospective Study
Source: Diagnostics (Basel). 2025 Jul 21;15(14):1829. doi: 10.3390/diagnostics15141829 (PMC12293163; doi:10.3390/diagnostics15141829)
Supplement: Supplementary file 1 [file diagnostics-15-01829-s001.zip]

Archive with 1 entries (1 files):
- diagnostics-3694502-supplementary.pdf
